# Supplementary material for: Searching for SARS-CoV-2 in Cancer Tissues: Results of an Extensive Methodologic Approach based on ACE2 and Furin Expression
Source: Cancers (Basel). 2022 May 24;14(11):2582. doi: 10.3390/cancers14112582 (PMC9179515; doi:10.3390/cancers14112582)
Supplement: Supplementary file 1 [file cancers-14-02582-s001.zip]

Archive with 1 entries (1 files):
- cancers-1697047-supplementary.pdf
